# Supplementary material for: Acute necrotizing encephalopathy associated with COVID-19 in a pediatric patient and a systematic review
Source: J Hum Immun. 2026 Feb 4;2(2):e20250101. doi: 10.70962/jhi.20250101 (PMC13177753; doi:10.70962/jhi.20250101)
Supplement: Table S1 — summarizes the demographics, clinical characteristics, laboratory findings, imaging results, and outcomes of the 74 patients included in this systematic review. ANE was defined as ANE without hemorrhage, whereas acute hemorrhagic necrotizing encephalopathy (AHNE) was defined as ANE with hemorrhage. [file jhi_20250101_tables1.xlsx]

## Sheet: Sheet1 (2)
Country	Sex, Age	diagnosis	Time duration from onset to neurological symptoms	Outcome	mRS score	WBC (/μL)	LY (%)	Neu (%)	PLT (109/L)	BUN (mg/dL)	Cre (mg/dL)	AST (U/L)	ALT (U/L)	LDH (U/L)	CRP (mg/L)	ferritin (μg/L)	D-dimer (μg/mL)	IL-6 (pg/mL)	PCT (ng/mL)	CSF cell count (/μL)	CSF protein （mg/dL)	RANBP2 mutation	Publication
France	Male,51	ANE	21	cognitive decline	2								228	349	11	600	3.2			4			Delamarre et al.2020 (15)
India	Male,35	ANE	5	death		14800	10	85															Kumar et al.2020 (16)
United Kingdom	Female,59	AHNE	10	death		5100				13.7			13		8	98	2.03				230		Dixon et al.2020 (17)
India	Female,44	AHNE	7	death																	60		Ghosh et al.2020 (18)
United States	Female,43	ANE	15	decreased motor function	5												34.4						Scullen et al.2020 (19)
Sweden	Female,55	ANE	6	discharge from hospital, details unknown	4																		Virhammar et al.2020 (20)
United States	Female,58	ANE		discharge from hospital, details unknown	2																		Bansal et al.2020 (21)
Italy	Male,56	ANE		discharge from hospital, details unknown																	7.1		Zamani et al. 2021 (22)
United States	Female,19	ANE	7	quadriplegia	4	6680			18.9	5		28	9	406			21.14						Breit et al.2021 (23)
United States	Male,67	ANE		right hemiplegia, tracheostomy. PEG	4																		Shah et al.2021 (24)
Peru	Male, 0	ANE	3	quadriplegia	4									307			1.57			8	27		Lazarte-Rantes et al.2021 (25)
moldova	Male,44	ANE	7	cognitive decline	4															5	33		Ciolac et al.2021 (26)
Russia	Male,20	AHNE		death																			Ermilov et al.2021 (27)
Egypt	Male,25	AHNE		death											220			420.4			90		Ermilov et al.2021 (28)
United States	Male.77	AHNE	15	death		11000								450	203	646							Mullaguri et al.2021 (29)
United States	Female,68	AHNE		death		23300	83							295	177	259	0.5						Mullaguri et al.2021 (29)
Latvia	Male,70	ANE		death										245.83	243.85			51.3					Ziemele et al.2021 (30)
Malaysia	Male,31	ANE	9	discharge from hospital, detail unknown	4										12.2	4256	1.6				65		Tien et al.2021 (31)
France	Male, 56	AHNE		death											92		66				790		Diallo et al.2022 (32)
United States	Male, 43	AHNE		death																	74		Agha et al. 2022 (33)
United States	Female,58	ANE	4	quadriplegia	4																589		Agha et al. 2022 (33)
Poland	Male,0	AHNE	2	brain death		1650									7.4		0.97		116.76	484	660	negative	Mierzewska et al.2022 (34)
India	Male,10	ANE		death					48. 4						94	329	1.4						Nandan et al.2022 (35)
Thailand	Female,81	ANE	13	death											47.6		1.9	13.3	0.22			negative	Hemachudha et al.2022 (36)
Thailand	Female,29	ANE		death					12.2						89.68	14752	＞10	7390	63.05				Hemachudha et al.2022 (36)
United States	Male,60	ANE	24	cognitive decline	2										219.7		6.3				27		Jomaa et al.2022 (37)
Brazil	Male,0	ANE		discharge from hospital, detail unknown																	78		Wertheimer et al.2022 (38)
United States	Male,43	AHNE		discharge from hospital, detail unknown	1	15470					1.3			392	42.4	1352.9					44		Sharma et al.2022 (39)
United States	Female, 33	ANE		limb weakness	4																147		Gadani et al.2022 (40)
United States	Female, 0	ANE	4	motor developmental delay	4							91	92									negative	Khan et al.2022 (41)
Taiwan	Female,2	ANE	7	discharge from hospital, detail unknown	4									760		1557	4.2				99.4		Wang et al.2022 (42)
United States	Female,48	ANE		Dysarthria	3															14	54		Rettenmaier et al.2022 (43)
United States	Male,2	AHNE		discharge from hospital, details unknown																		positive	Olutayo et al. 2022 (44)
Italy	Female,10	ANE		tracheostomy	5																95	positive (p.T585M hetero de novo)	Forest et al.2023 (45)
Singapore	Male,11	ANE	3	Dysarthria, quadriplegia	4										36				12.1		102	negative	Ho et al.2023 (46)
Iran	NA,0	AHNE		death								60	65										Faezeh et al.2023 (47)
India	Male, 56	AHNE		death																			Sweta et al.2023 (48)
China	Female, 21	ANE		death																6	790	negative	Geng et al. 2023 (49)
China	Male, 39	ANE		death														11913				negative	Geng et al. 2023 (49)
China	Female, 15	ANE		death														1465			360	negative	Geng et al. 2023 (49)
China	Male, 18	ANE		discharge from hospital, details unknown	3	26900			69						54.6			23.6	0.84		6.8	negative	Geng et al. 2023 (49)
China	Male, 56	ANE		discharge from hospital, details unknown											28.5						0.92	negative	Geng et al. 2023 (49)
China	Female, 56	ANE		truncal ataxia	4										277			277	19.3		5.7	negative	Geng et al. 2023 (49)
Taiwan	Female,2	ANE		ataxic steps	3							381	350		6.8				23.87		196		Tang et al. 2023 (50)
China	Female, 1	ANE	4	quadriplegia	5																104	positive(p.T585M, p.D2318N hetero)	Li et al. 2023 (51)
Japan	Female, 63	ANE	1	impairment of attention and memory	2	10700						402	210	502	13.8								Watanabe et al. 2023 (52)
China	Female, 0	ANE		motor development delay		13200		63.6	59.8						<0.50				0.3		64	negative	Liang et al. 2023 (53)
Taiwan	Female, 5	ANE	2	cerebral palsy		10200						1830	3041	3055	20.8		2.63						Chao et al. 2023 (54)
China	Male, 1	ANE		death														253.1		7	91.7		Zhang et al. 2024 (55)
China	Female, 6	ANE		Disturbance of language	1													185.3			856		Zhang et al. 2024 (55)
China	Male, 1	ANE		Intellectual disability and refractory														12.6			712		Zhang et al. 2024 (55)
China	Female, 2	ANE		Intellectual disability and refractory epilepsy														99.5			1930		Zhang et al. 2024 (55)
Singapore	Male, 3	ANE		generalized weakness, swallowing impairment	5							2625	6582	>3325		10134	14.48				72		Vanessa et al. 2024 (56)
Singapore	Male, 7	ANE		mild truncal ataxia	3							3809	>4,000	1382	9.7	7141	>32.00		39.33			negative	Vanessa et al. 2024 (56)
Singapore	Female, 8	AHNE		walking impairment	3													12.6			71.2	positive(p.T585M hetero)	Vanessa et al. 2024 (56)
Japan	Female, 7	ANE	3	without any neurological sequelae	0				21.4	20.5	0.69	92	66	456				59.6			59		Maejima et al. 2024 (57)
Iran	Male, 7	ANE	2	walking impairment	4	5380	35		8.7					414	5.3		0.392						MOVAHEDI et al. 2024 (58)
Korea	Male, 7	ANE	2	truncal ataxia	2												13.03	1308					Ku et al. 2024 (59)
India	Female, 3	ANE	3	upper limb dysmetria, mild aphasia, and dysarthria	1				8.7	22.4	0.54	6544	3882	2151	13.4		10.13		34.46		55		Zhu et al. 2024 (60)
China	Male, 8	AHNE		discharge from hospital, details unknown	5	17700									79.77						193		Li et al. 2024 (61)
China	Male,11	AHNE		discharge from hospital, details unknown	5	18700									0.88								Li et al. 2024 (61)
China	Female, 1	ANE		discharge from hospital, details unknown	3	8540									0.5								Li et al. 2024 (61)
China	Female, 13	ANE		death		12800	2.6	95.8	14.6	5.5	0.57	1276	888		14.92		8.6	14.71	14.27				Li et al. 2024 (62)
China	Male, 9	ANE		death		26190	3.8	92.7	10.9	42	2.23	6500	3935		31.61		107	186.2	18.99				Li et al. 2024 (62)
China	Female, 10	ANE		death		11220	10.7	84.7	17.5	27.7	0.61	212	394		5.97		5.6	23.7	14.64				Li et al. 2024 (62)
China	Female, 11	ANE		death		2360	48.1	43.4	12.3	4.6	0.85	62	8		1.67		68		0.05				Li et al. 2024 (62)
China	Female, 13	ANE		death		4780	20.9	72	18.3	13.7	0.7	53	21		22.7		8.7	36	1.09				Li et al. 2024 (62)
China	Male,5	ANE		death		6030	7.5	90.6	8.6	12	0.74	1437	1702		24.72		17		66.83				Li et al. 2024 (62)
China	Female, 10	ANE		death		7630	4.1	93.5	4.8	17	2.9	308	201		94.75		25	65.95	45.24				Li et al. 2024 (62)
China	Female, 1	ANE		death		2410	20.3	78	5.7	9.4	1.17	5976	4187		19.5		68		132				Li et al. 2024 (62)
China	Female, 8	ANE		discharge from hospital, details unknown		7720				18.7	0.62	120	68		7.93		0.5	17.91	51.56		1055		Li et al. 2024 (62)
China	Male,1	ANE		discharge from hospital, details unknown		10300	23.8	73.6	12.3	7.8	24	881	793		9.35		11	5.28	26.6		273		Li et al. 2024 (62)
China	Female, 10	ANE		discharge from hospital, details unknown		5330	11.6	80.9	12	3.5	27	42	14		8.61		3.2	2.92	3.86		111.4		Li et al. 2024 (62)
China	Male, 5	ANE		discharge from hospital, details unknown		8770				9.8	0.23	137	48		3.49		0.5	4.19	0.19		371		Li et al. 2024 (62)
